# Supplementary material for: Medium-Chain Fatty Acids from Eugenia winzerlingii Leaves Causing Insect Settling Deterrent, Nematicidal, and Phytotoxic Effects
Source: Molecules. 2019 May 3;24(9):1724. doi: 10.3390/molecules24091724 (PMC6540168; doi:10.3390/molecules24091724)
Supplement: Supplementary file 1 [file molecules-24-01724-s001.zip]

Archive with 3 entries (2 files):
- Suplementary material/
- Suplementary material/Figure 1S.jpg
- Suplementary material/Figure 2S.jpg
